# Supplementary material for: Oral Health of 7- to 9-Year-Old Children Born Prematurely—A Case–Control Observational Study with Randomized Case Selection
Source: Dent J (Basel). 2024 Dec 23;12(12):421. doi: 10.3390/dj12120421 (PMC11674599; doi:10.3390/dj12120421)
Supplement: Supplementary file 1 [file dentistry-12-00421-s001.zip]

Archive with 1 entries (1 files):
- dentistry-3365930-supplementary.pdf
